# Supplementary material for: Progress on the Effects of Microplastics on Aquatic Crustaceans: A Review
Source: Int J Mol Sci. 2023 Mar 14;24(6):5523. doi: 10.3390/ijms24065523 (PMC10052122; doi:10.3390/ijms24065523)
Supplement: Supplementary file 1 [file ijms-24-05523-s001.zip]

Archive with 1 entries (1 files):
- ijms-2241391-supplementary.pdf
